# Supplementary material for: Global, regional, and national burden and trends of reproductive-aged male and female infertility from 1990–2021
Source: Front Endocrinol (Lausanne). 2025 Sep 4;16:1506229. doi: 10.3389/fendo.2025.1506229 (PMC12443578; doi:10.3389/fendo.2025.1506229)
Supplement: Supplementary file 2 [file DataSheet2.xlsx]

## Sheet: Table S8
Table S8 Temporal Joinpoint analysis of ASPR and ASDR for infertility in global, 1990-2021
Sex	Type	Segment.Start	Segment.End	Measure	Val_95CI	P val
Male	ASPR	1990	2001	APC	-0.31_x000D_ (-0.36 to -0.25)	0
		2001	2005	APC	0.84_x000D_ (0.44 to 1.23)	0
		2005	2010	APC	-0.36_x000D_ (-0.61 to -0.11)	0.007
		2010	2014	APC	2.21_x000D_ (1.81 to 2.61)	0
		2014	2021	APC	1.3_x000D_ (1.2 to 1.41)	0
		1990	2021	AAPC	0.52_x000D_ (0.43 to 0.6)	0
	ASDR	1990	1996	APC	-0.14_x000D_ (-0.28 to 0)	0.046
		1996	2000	APC	-0.59_x000D_ (-1 to -0.18)	0.008
		2000	2005	APC	0.79_x000D_ (0.52 to 1.05)	0
		2005	2010	APC	-0.36_x000D_ (-0.62 to -0.1)	0.01
		2010	2014	APC	2.15_x000D_ (1.73 to 2.57)	0
		2014	2021	APC	1.37_x000D_ (1.26 to 1.48)	0
		1990	2021	AAPC	0.55_x000D_ (0.45 to 0.64)	0
Female	ASPR	1990	2000	APC	-0.47_x000D_ (-0.54 to -0.41)	0
		2000	2005	APC	1.07_x000D_ (0.82 to 1.33)	0
		2005	2011	APC	-0.19_x000D_ (-0.37 to -0.01)	0.037
		2011	2014	APC	3.95_x000D_ (3.12 to 4.79)	0
		2014	2021	APC	1.36_x000D_ (1.25 to 1.47)	0
		1990	2021	AAPC	0.66_x000D_ (0.57 to 0.76)	0
	ASDR	1990	2000	APC	-0.46_x000D_ (-0.53 to -0.39)	0
		2000	2005	APC	1.13_x000D_ (0.85 to 1.4)	0
		2005	2011	APC	-0.23_x000D_ (-0.42 to -0.03)	0.024
		2011	2014	APC	3.93_x000D_ (3.02 to 4.83)	0
		2014	2021	APC	1.43_x000D_ (1.31 to 1.55)	0
		1990	2021	AAPPC	0.68_x000D_ (0.58 to 0.78)	0
ASPR, age-standardized prevalence rate; ASDR, age-standardized disability-adjusted life-years rate; CI, confidence interval

## Sheet: Table S9
Table S9 Temporal Joinpoint analysis of ASPR for male infertility in 21 regions, 1990-2021
Region	Segment.Start	Segment.End	Measure	Val_95CI	P val
Andean Latin America	1990	1994	APC	-5.28_x000D_ (-6.22 to -4.33)	0
Andean Latin America	1994	2000	APC	0.41_x000D_ (-0.29 to 1.12)	0.235
Andean Latin America	2000	2012	APC	3.6_x000D_ (3.38 to 3.82)	0
Andean Latin America	2012	2019	APC	1.19_x000D_ (0.65 to 1.73)	0
Andean Latin America	2019	2021	APC	12.66_x000D_ (9.16 to 16.27)	0
Andean Latin America	1990	2021	AAPC	1.8_x000D_ (1.5 to 2.1)	0
Australasia	1990	1994	APC	-0.37_x000D_ (-0.41 to -0.33)	0
Australasia	1994	2001	APC	0.05_x000D_ (0.03 to 0.07)	0
Australasia	2001	2004	APC	1.35_x000D_ (1.23 to 1.48)	0
Australasia	2004	2015	APC	-0.01_x000D_ (-0.02 to 0)	0.211
Australasia	2015	2019	APC	0.97_x000D_ (0.91 to 1.04)	0
Australasia	2019	2021	APC	-0.42_x000D_ (-0.54 to -0.29)	0
Australasia	1990	2021	AAPC	0.19_x000D_ (0.17 to 0.21)	0
Caribbean	1990	1996	APC	-0.34_x000D_ (-0.36 to -0.31)	0
Caribbean	1996	2000	APC	0.06_x000D_ (-0.02 to 0.14)	0.118
Caribbean	2000	2005	APC	-0.97_x000D_ (-1.02 to -0.92)	0
Caribbean	2005	2015	APC	-0.06_x000D_ (-0.08 to -0.05)	0
Caribbean	2015	2019	APC	2.1_x000D_ (2.02 to 2.18)	0
Caribbean	2019	2021	APC	-0.53_x000D_ (-0.69 to -0.37)	0
Caribbean	1990	2021	AAPC	0_x000D_ (-0.02 to 0.02)	0.901
Central Asia	1990	1994	APC	-3.16_x000D_ (-3.31 to -3.01)	0
Central Asia	1994	2000	APC	-0.12_x000D_ (-0.23 to -0.01)	0.035
Central Asia	2000	2005	APC	2.5_x000D_ (2.34 to 2.66)	0
Central Asia	2005	2010	APC	-1_x000D_ (-1.15 to -0.84)	0
Central Asia	2010	2015	APC	1.31_x000D_ (1.15 to 1.47)	0
Central Asia	2015	2021	APC	0.06_x000D_ (-0.03 to 0.14)	0.173
Central Asia	1990	2021	AAPC	0.02_x000D_ (-0.03 to 0.07)	0.425
Central Europe	1990	1995	APC	-0.65_x000D_ (-0.75 to -0.56)	0
Central Europe	1995	1999	APC	2.64_x000D_ (2.42 to 2.86)	0
Central Europe	1999	2004	APC	1.02_x000D_ (0.88 to 1.15)	0
Central Europe	2004	2015	APC	0.24_x000D_ (0.21 to 0.27)	0
Central Europe	2015	2021	APC	-0.1_x000D_ (-0.17 to -0.03)	0.008
Central Europe	1990	2021	AAPC	0.46_x000D_ (0.42 to 0.5)	0
Central Latin America	1990	1993	APC	9.87_x000D_ (9.34 to 10.4)	0
Central Latin America	1993	1996	APC	1.86_x000D_ (0.89 to 2.85)	0.001
Central Latin America	1996	2021	APC	0.07_x000D_ (0.05 to 0.09)	0
Central Latin America	1990	2021	AAPC	1.15_x000D_ (1.05 to 1.26)	0
Central Sub-Saharan Africa	1990	1996	APC	-0.64_x000D_ (-1.97 to 0.71)	0.331
Central Sub-Saharan Africa	1996	2000	APC	-8.94_x000D_ (-12.5 to -5.23)	0
Central Sub-Saharan Africa	2000	2005	APC	5.8_x000D_ (3.17 to 8.51)	0
Central Sub-Saharan Africa	2005	2018	APC	-1.09_x000D_ (-1.56 to -0.63)	0
Central Sub-Saharan Africa	2018	2021	APC	10.4_x000D_ (6.09 to 14.89)	0
Central Sub-Saharan Africa	1990	2021	AAPC	0.07_x000D_ (-0.7 to 0.85)	0.85
East Asia	1990	1994	APC	1.67_x000D_ (1.4 to 1.94)	0
East Asia	1994	2021	APC	-0.09_x000D_ (-0.11 to -0.08)	0
East Asia	1990	2021		0.13_x000D_ (0.1 to 0.17)	0
Eastern Europe	1990	1994	APC	-2.01_x000D_ (-2.08 to -1.94)	0
Eastern Europe	1994	2000	APC	-0.25_x000D_ (-0.3 to -0.2)	0
Eastern Europe	2000	2005	APC	1_x000D_ (0.93 to 1.08)	0
Eastern Europe	2005	2010	APC	-0.18_x000D_ (-0.25 to -0.11)	0
Eastern Europe	2010	2015	APC	1.25_x000D_ (1.18 to 1.32)	0
Eastern Europe	2015	2021	APC	-0.01_x000D_ (-0.05 to 0.03)	0.489
Eastern Europe	1990	2021	AAPC	0.02_x000D_ (0 to 0.04)	0.085
Eastern Sub-Saharan Africa	1990	2006	APC	-1.62_x000D_ (-1.7 to -1.53)	0
Eastern Sub-Saharan Africa	2006	2010	APC	-2.82_x000D_ (-3.92 to -1.71)	0
Eastern Sub-Saharan Africa	2010	2019	APC	0.14_x000D_ (-0.11 to 0.39)	0.255
Eastern Sub-Saharan Africa	2019	2021	APC	8.83_x000D_ (6.38 to 11.33)	0
Eastern Sub-Saharan Africa	1990	2021	AAPC	-0.62_x000D_ (-0.83 to -0.41)	0
High-income Asia Pacific	1990	1994	APC	-1.7_x000D_ (-2.21 to -1.2)	0
High-income Asia Pacific	1994	2001	APC	0.2_x000D_ (-0.08 to 0.47)	0.153
High-income Asia Pacific	2001	2004	APC	-1.53_x000D_ (-3.12 to 0.09)	0.062
High-income Asia Pacific	2004	2016	APC	-0.11_x000D_ (-0.22 to 0)	0.054
High-income Asia Pacific	2016	2021	APC	1.37_x000D_ (1.01 to 1.74)	0
High-income Asia Pacific	1990	2021	AAPC	-0.15_x000D_ (-0.33 to 0.03)	0.112
High-income North America	1990	1999	APC	-0.35_x000D_ (-0.5 to -0.2)	0
High-income North America	1999	2005	APC	-3.89_x000D_ (-4.24 to -3.53)	0
High-income North America	2005	2010	APC	-0.27_x000D_ (-0.8 to 0.25)	0.288
High-income North America	2010	2014	APC	13.09_x000D_ (12.16 to 14.04)	0
High-income North America	2014	2021	APC	0.72_x000D_ (0.49 to 0.94)	0
High-income North America	1990	2021	AAPC	0.84_x000D_ (0.68 to 1)	0
North Africa and Middle East	1990	1994	APC	-1_x000D_ (-1.9 to -0.1)	0.032
North Africa and Middle East	1994	2005	APC	-0.09_x000D_ (-0.31 to 0.14)	0.424
North Africa and Middle East	2005	2009	APC	2.71_x000D_ (1.25 to 4.19)	0.001
North Africa and Middle East	2009	2018	APC	0.86_x000D_ (0.55 to 1.18)	0
North Africa and Middle East	2018	2021	APC	4.19_x000D_ (2.7 to 5.69)	0
North Africa and Middle East	1990	2021	AAPC	0.83_x000D_ (0.57 to 1.1)	0
Oceania	1990	2011	APC	-0.16_x000D_ (-0.19 to -0.14)	0
Oceania	2011	2014	APC	-6.4_x000D_ (-7.32 to -5.47)	0
Oceania	2014	2021	APC	-0.68_x000D_ (-0.81 to -0.54)	0
Oceania	1990	2021	AAPC	-0.9_x000D_ (-0.99 to -0.8)	0
South Asia	1990	2001	APC	-1.87_x000D_ (-2.1 to -1.64)	0
South Asia	2001	2005	APC	2.79_x000D_ (1.01 to 4.6)	0.004
South Asia	2005	2010	APC	-2.13_x000D_ (-3.2 to -1.05)	0.001
South Asia	2010	2014	APC	11.1_x000D_ (9.18 to 13.05)	0
South Asia	2014	2019	APC	3.48_x000D_ (2.35 to 4.63)	0
South Asia	2019	2021	APC	0.06_x000D_ (-3.37 to 3.61)	0.972
South Asia	1990	2021	AAPC	1.26_x000D_ (0.82 to 1.7)	0
Southeast Asia	1990	1994	APC	-3.74_x000D_ (-4.11 to -3.37)	0
Southeast Asia	1994	2001	APC	-0.37_x000D_ (-0.57 to -0.17)	0.002
Southeast Asia	2001	2004	APC	5.17_x000D_ (3.9 to 6.45)	0
Southeast Asia	2004	2007	APC	2.03_x000D_ (0.8 to 3.27)	0.003
Southeast Asia	2007	2010	APC	3.5_x000D_ (2.25 to 4.76)	0
Southeast Asia	2010	2021	APC	1.51_x000D_ (1.43 to 1.6)	0
Southeast Asia	1990	2021	AAPC	0.98_x000D_ (0.78 to 1.18)	0
Southern Latin America	1990	1994	APC	-0.88_x000D_ (-0.99 to -0.76)	0
Southern Latin America	1994	2000	APC	0.53_x000D_ (0.45 to 0.62)	0
Southern Latin America	2000	2005	APC	-1.04_x000D_ (-1.16 to -0.92)	0
Southern Latin America	2005	2015	APC	0.04_x000D_ (0.01 to 0.08)	0.026
Southern Latin America	2015	2019	APC	1.18_x000D_ (0.99 to 1.37)	0
Southern Latin America	2019	2021	APC	0.28_x000D_ (-0.1 to 0.66)	0.138
Southern Latin America	1990	2021	AAPC	0_x000D_ (-0.04 to 0.05)	0.864
Southern Sub-Saharan Africa	1990	1994	APC	-5.72_x000D_ (-6.84 to -4.59)	0
Southern Sub-Saharan Africa	1994	2000	APC	-1.29_x000D_ (-2.12 to -0.46)	0.005
Southern Sub-Saharan Africa	2000	2005	APC	6.02_x000D_ (4.76 to 7.29)	0
Southern Sub-Saharan Africa	2005	2011	APC	0.46_x000D_ (-0.38 to 1.31)	0.258
Southern Sub-Saharan Africa	2011	2015	APC	-10.89_x000D_ (-12.55 to -9.2)	0
Southern Sub-Saharan Africa	2015	2021	APC	1.26_x000D_ (0.62 to 1.91)	0.001
Southern Sub-Saharan Africa	1990	2021	AAPC	-1.22_x000D_ (-1.61 to -0.82)	0
Tropical Latin America	1990	2000	APC	-1.64_x000D_ (-1.81 to -1.47)	0
Tropical Latin America	2000	2004	APC	12.34_x000D_ (11.11 to 13.59)	0
Tropical Latin America	2004	2007	APC	1.29_x000D_ (-0.92 to 3.55)	0.239
Tropical Latin America	2007	2021	APC	-0.04_x000D_ (-0.14 to 0.06)	0.421
Tropical Latin America	1990	2021	AAPC	1.08_x000D_ (0.83 to 1.33)	0
Western Europe	1990	1993	APC	-0.79_x000D_ (-1.36 to -0.21)	0.011
Western Europe	1993	1996	APC	0.65_x000D_ (-0.51 to 1.83)	0.253
Western Europe	1996	1999	APC	5.74_x000D_ (4.52 to 6.97)	0
Western Europe	1999	2004	APC	1.16_x000D_ (0.79 to 1.53)	0
Western Europe	2004	2015	APC	0.07_x000D_ (-0.02 to 0.16)	0.127
Western Europe	2015	2021	APC	0.46_x000D_ (0.26 to 0.66)	0
Western Europe	1990	2021	AAPC	0.83_x000D_ (0.66 to 1)	0
Western Sub-Saharan Africa	1990	1994	APC	2.2_x000D_ (1.62 to 2.78)	0
Western Sub-Saharan Africa	1994	2000	APC	-0.17_x000D_ (-0.58 to 0.23)	0.376
Western Sub-Saharan Africa	2000	2009	APC	-2.31_x000D_ (-2.5 to -2.12)	0
Western Sub-Saharan Africa	2009	2015	APC	-0.56_x000D_ (-0.96 to -0.16)	0.009
Western Sub-Saharan Africa	2015	2021	APC	3.69_x000D_ (3.37 to 4.01)	0
Western Sub-Saharan Africa	1990	2021	AAPC	0.16_x000D_ (0.02 to 0.31)	0.031
ASPR, age-standardized prevalence rate; CI, confidence interval

## Sheet: Table S10
Table S10 Temporal Joinpoint analysis of ASPR for female infertility in 21 regions, 1990-2021
Region	Segment.Start	Segment.End	Measure	Val_95CI	P val
Andean Latin America	1990	1994	APC	-4.73_x000D_ (-5.58 to -3.87)	0
Andean Latin America	1994	2000	APC	0.38_x000D_ (-0.25 to 1.02)	0.226
Andean Latin America	2000	2012	APC	3.32_x000D_ (3.12 to 3.51)	0
Andean Latin America	2012	2019	APC	1.54_x000D_ (1.06 to 2.03)	0
Andean Latin America	2019	2021	APC	10.83_x000D_ (7.74 to 14.02)	0
Andean Latin America	1990	2021	AAPC	1.74_x000D_ (1.47 to 2)	0
Australasia	1990	1995	APC	-0.26_x000D_ (-0.34 to -0.18)	0
Australasia	1995	2001	APC	0.06_x000D_ (-0.02 to 0.14)	0.134
Australasia	2001	2004	APC	1.37_x000D_ (1.02 to 1.73)	0
Australasia	2004	2015	APC	0.01_x000D_ (-0.02 to 0.04)	0.461
Australasia	2015	2019	APC	0.94_x000D_ (0.77 to 1.12)	0
Australasia	2019	2021	APC	-0.35_x000D_ (-0.7 to 0.01)	0.054
Australasia	1990	2021	AAPC	0.2_x000D_ (0.16 to 0.25)	0
Caribbean	1990	1995	APC	-0.48_x000D_ (-0.53 to -0.43)	0
Caribbean	1995	2000	APC	0.05_x000D_ (-0.03 to 0.12)	0.193
Caribbean	2000	2005	APC	-0.87_x000D_ (-0.94 to -0.8)	0
Caribbean	2005	2015	APC	-0.1_x000D_ (-0.12 to -0.08)	0
Caribbean	2015	2019	APC	1.78_x000D_ (1.67 to 1.9)	0
Caribbean	2019	2021	APC	-0.49_x000D_ (-0.71 to -0.27)	0
Caribbean	1990	2021	AAPC	-0.05_x000D_ (-0.07 to -0.02)	0
Central Asia	1990	1994	APC	-2.96_x000D_ (-3.11 to -2.82)	0
Central Asia	1994	2000	APC	-0.11_x000D_ (-0.21 to -0.01)	0.039
Central Asia	2000	2005	APC	2.24_x000D_ (2.09 to 2.39)	0
Central Asia	2005	2010	APC	-0.94_x000D_ (-1.08 to -0.79)	0
Central Asia	2010	2014	APC	1.43_x000D_ (1.19 to 1.67)	0
Central Asia	2014	2021	APC	0.15_x000D_ (0.09 to 0.22)	0
Central Asia	1990	2021	AAPC	0.01_x000D_ (-0.04 to 0.06)	0.587
Central Europe	1990	1995	APC	-0.58_x000D_ (-0.67 to -0.48)	0
Central Europe	1995	1999	APC	2.32_x000D_ (2.1 to 2.54)	0
Central Europe	1999	2004	APC	0.99_x000D_ (0.85 to 1.12)	0
Central Europe	2004	2015	APC	0.26_x000D_ (0.23 to 0.29)	0
Central Europe	2015	2021	APC	-0.15_x000D_ (-0.22 to -0.07)	0
Central Europe	1990	2021	AAPC	0.43_x000D_ (0.39 to 0.47)	0
Central Latin America	1990	1993	APC	9.45_x000D_ (8.95 to 9.94)	0
Central Latin America	1993	1996	APC	1.75_x000D_ (0.83 to 2.67)	0.001
Central Latin America	1996	2021	APC	0.07_x000D_ (0.06 to 0.09)	0
Central Latin America	1990	2021	AAPC	1.11_x000D_ (1.01 to 1.2)	0
Central Sub-Saharan Africa	1990	1996	APC	-0.61_x000D_ (-1.92 to 0.71)	0.34
Central Sub-Saharan Africa	1996	2000	APC	-8.51_x000D_ (-12.01 to -4.87)	0
Central Sub-Saharan Africa	2000	2005	APC	5.51_x000D_ (2.94 to 8.15)	0
Central Sub-Saharan Africa	2005	2018	APC	-1.04_x000D_ (-1.5 to -0.59)	0
Central Sub-Saharan Africa	2018	2021	APC	10.13_x000D_ (5.92 to 14.51)	0
Central Sub-Saharan Africa	1990	2021	AAPC	0.09_x000D_ (-0.66 to 0.85)	0.808
East Asia	1990	1994	APC	2.04_x000D_ (1.76 to 2.31)	0
East Asia	1994	2021	APC	-0.09_x000D_ (-0.1 to -0.07)	0
East Asia	1990	2021	AAPC	0.18_x000D_ (0.15 to 0.22)	0
Eastern Europe	1990	1994	APC	-2.02_x000D_ (-2.09 to -1.94)	0
Eastern Europe	1994	2000	APC	-0.25_x000D_ (-0.3 to -0.2)	0
Eastern Europe	2000	2005	APC	0.96_x000D_ (0.89 to 1.04)	0
Eastern Europe	2005	2010	APC	-0.12_x000D_ (-0.2 to -0.05)	0.003
Eastern Europe	2010	2015	APC	1.27_x000D_ (1.19 to 1.34)	0
Eastern Europe	2015	2021	APC	-0.02_x000D_ (-0.06 to 0.02)	0.404
Eastern Europe	1990	2021	AAPC	0.02_x000D_ (0 to 0.05)	0.056
Eastern Sub-Saharan Africa	1990	2006	APC	-1.57_x000D_ (-1.66 to -1.48)	0
Eastern Sub-Saharan Africa	2006	2010	APC	-2.77_x000D_ (-3.94 to -1.59)	0
Eastern Sub-Saharan Africa	2010	2019	APC	0.08_x000D_ (-0.18 to 0.35)	0.525
Eastern Sub-Saharan Africa	2019	2021	APC	8.62_x000D_ (6.02 to 11.28)	0
Eastern Sub-Saharan Africa	1990	2021	AAPC	-0.62_x000D_ (-0.84 to -0.4)	0
High-income Asia Pacific	1990	1994	APC	-1.49_x000D_ (-1.94 to -1.04)	0
High-income Asia Pacific	1994	2001	APC	0.16_x000D_ (-0.08 to 0.4)	0.179
High-income Asia Pacific	2001	2004	APC	-1.39_x000D_ (-2.8 to 0.03)	0.054
High-income Asia Pacific	2004	2016	APC	-0.1_x000D_ (-0.2 to 0)	0.045
High-income Asia Pacific	2016	2021	APC	1.2_x000D_ (0.87 to 1.52)	0
High-income Asia Pacific	1990	2021	AAPC	-0.14_x000D_ (-0.3 to 0.02)	0.09
High-income North America	1990	1999	APC	-0.37_x000D_ (-0.53 to -0.21)	0
High-income North America	1999	2005	APC	-4.03_x000D_ (-4.41 to -3.66)	0
High-income North America	2005	2010	APC	-0.32_x000D_ (-0.86 to 0.23)	0.239
High-income North America	2010	2014	APC	13.1_x000D_ (12.12 to 14.09)	0
High-income North America	2014	2021	APC	0.62_x000D_ (0.39 to 0.86)	0
High-income North America	1990	2021	AAPC	0.78_x000D_ (0.61 to 0.94)	0
North Africa and Middle East	1990	2000	APC	-0.67_x000D_ (-0.88 to -0.46)	0
North Africa and Middle East	2000	2006	APC	0.43_x000D_ (-0.18 to 1.05)	0.159
North Africa and Middle East	2006	2009	APC	3.01_x000D_ (0.22 to 5.89)	0.036
North Africa and Middle East	2009	2018	APC	0.79_x000D_ (0.49 to 1.1)	0
North Africa and Middle East	2018	2021	APC	3.86_x000D_ (2.44 to 5.29)	0
North Africa and Middle East	1990	2021	AAPC	0.75_x000D_ (0.43 to 1.07)	0
Oceania	1990	2011	APC	-0.18_x000D_ (-0.2 to -0.16)	0
Oceania	2011	2014	APC	-6.1_x000D_ (-6.89 to -5.3)	0
Oceania	2014	2021	APC	-0.67_x000D_ (-0.78 to -0.56)	0
	1990	2021	AAPC	-0.88_x000D_ (-0.96 to -0.8)	0
South Asia	1990	1996	APC	-1.15_x000D_ (-1.78 to -0.5)	0.002
South Asia	1996	2000	APC	-3.08_x000D_ (-4.91 to -1.21)	0.003
South Asia	2000	2005	APC	2.48_x000D_ (1.25 to 3.73)	0.001
South Asia	2005	2010	APC	-2.18_x000D_ (-3.35 to -0.99)	0.001
South Asia	2010	2014	APC	10.49_x000D_ (8.39 to 12.62)	0
South Asia	2014	2021	APC	2.9_x000D_ (2.37 to 3.42)	0
South Asia	1990	2021	AAPC	1.35_x000D_ (0.91 to 1.8)	0
Southeast Asia	1990	1994	APC	-3.67_x000D_ (-4.12 to -3.22)	0
Southeast Asia	1994	2001	APC	-0.24_x000D_ (-0.48 to 0.01)	0.058
Southeast Asia	2001	2004	APC	5.21_x000D_ (3.68 to 6.76)	0
Southeast Asia	2004	2007	APC	1.84_x000D_ (0.36 to 3.34)	0.018
Southeast Asia	2007	2010	APC	2.91_x000D_ (1.41 to 4.42)	0.001
Southeast Asia	2010	2021	APC	1.59_x000D_ (1.49 to 1.69)	0
Southeast Asia	1990	2021	AAPC	0.97_x000D_ (0.73 to 1.21)	0
Southern Latin America	1990	1994	APC	-0.65_x000D_ (-0.73 to -0.57)	0
Southern Latin America	1994	2000	APC	0.41_x000D_ (0.35 to 0.46)	0
Southern Latin America	2000	2005	APC	-0.87_x000D_ (-0.95 to -0.79)	0
Southern Latin America	2005	2015	APC	0.04_x000D_ (0.02 to 0.06)	0.003
Southern Latin America	2015	2019	APC	1.04_x000D_ (0.91 to 1.17)	0
Southern Latin America	2019	2021	APC	0.21_x000D_ (-0.05 to 0.47)	0.1
Southern Latin America	1990	2021	AAPC	0.01_x000D_ (-0.02 to 0.04)	0.421
Southern Sub-Saharan Africa	1990	1994	APC	-5.7_x000D_ (-6.83 to -4.56)	0
Southern Sub-Saharan Africa	1994	2000	APC	-1.12_x000D_ (-1.96 to -0.28)	0.013
Southern Sub-Saharan Africa	2000	2006	APC	5.22_x000D_ (4.33 to 6.13)	0
Southern Sub-Saharan Africa	2006	2011	APC	-0.12_x000D_ (-1.32 to 1.09)	0.829
Southern Sub-Saharan Africa	2011	2015	APC	-10.85_x000D_ (-12.54 to -9.14)	0
Southern Sub-Saharan Africa	2015	2021	APC	1.23_x000D_ (0.58 to 1.88)	0.001
Southern Sub-Saharan Africa	1990	2021	AAPC	-1.25_x000D_ (-1.65 to -0.85)	0
Tropical Latin America	1990	1998	APC	-2.08_x000D_ (-2.3 to -1.86)	0
Tropical Latin America	1998	2001	APC	1.97_x000D_ (-0.11 to 4.09)	0.063
Tropical Latin America	2001	2004	APC	14.49_x000D_ (12.15 to 16.87)	0
Tropical Latin America	2004	2021	APC	0.08_x000D_ (0 to 0.15)	0.038
Tropical Latin America	1990	2021	AAPC	1_x000D_ (0.73 to 1.28)	0
Western Europe	1990	1993	APC	-0.71_x000D_ (-1.22 to -0.19)	0.011
Western Europe	1993	1996	APC	0.62_x000D_ (-0.42 to 1.68)	0.224
Western Europe	1996	1999	APC	5.5_x000D_ (4.4 to 6.6)	0
Western Europe	1999	2004	APC	1.22_x000D_ (0.89 to 1.55)	0
Western Europe	2004	2015	APC	0.08_x000D_ (0 to 0.16)	0.054
Western Europe	2015	2021	APC	0.38_x000D_ (0.21 to 0.56)	0
Western Europe	1990	2021	AAPC	0.81_x000D_ (0.66 to 0.96)	0
Western Sub-Saharan Africa	1990	1994	APC	2.06_x000D_ (1.46 to 2.66)	0
Western Sub-Saharan Africa	1994	2000	APC	-0.15_x000D_ (-0.57 to 0.27)	0.457
Western Sub-Saharan Africa	2000	2009	APC	-2.28_x000D_ (-2.48 to -2.09)	0
Western Sub-Saharan Africa	2009	2015	APC	-0.57_x000D_ (-0.98 to -0.16)	0.01
Western Sub-Saharan Africa	2015	2021	APC	3.79_x000D_ (3.46 to 4.11)	0
Western Sub-Saharan Africa	1990	2021	AAPC	0.17_x000D_ (0.02 to 0.32)	0.025
ASPR, age-standardized prevalence rate; CI, confidence interval

## Sheet: Table S11
Table S11 Temporal Joinpoint analysis of ASDR for male infertility in 21 regions, 1990-2021
Region	Segment.Start	Segment.End	Measure	Val_95CI	P val
Andean Latin America	1990	1995	APC	-12.65_x000D_ (-15.52 to -9.67)	0
Andean Latin America	1995	2004	APC	3.5_x000D_ (1.82 to 5.2)	0
Andean Latin America	2004	2011	APC	20.59_x000D_ (17.58 to 23.68)	0
Andean Latin America	2011	2019	APC	4.68_x000D_ (2.6 to 6.8)	0
Andean Latin America	2019	2021	APC	52.89_x000D_ (31.62 to 77.6)	0
Andean Latin America	1990	2021	AAPC	7.21_x000D_ (5.79 to 8.65)	0
Australasia	1990	1994	APC	0.49_x000D_ (0.41 to 0.57)	0
Australasia	1994	2000	APC	-0.15_x000D_ (-0.31 to 0.01)	0.071
Australasia	2000	2005	APC	3.68_x000D_ (3.45 to 3.92)	0
Australasia	2005	2015	APC	-0.03_x000D_ (-0.1 to 0.04)	0.34
Australasia	2015	2019	APC	2.27_x000D_ (1.9 to 2.65)	0
Australasia	2019	2021	APC	-2.36_x000D_ (-3.07 to -1.65)	0
Australasia	1990	2021	AAPC	0.49_x000D_ (0.41 to 0.57)	0
Caribbean	1990	1995	APC	-0.65_x000D_ (-0.81 to -0.5)	0
Caribbean	1995	2000	APC	-0.07_x000D_ (-0.29 to 0.15)	0.526
Caribbean	2000	2006	APC	-1.27_x000D_ (-1.42 to -1.11)	0
Caribbean	2006	2015	APC	0.03_x000D_ (-0.04 to 0.11)	0.391
Caribbean	2015	2019	APC	3.38_x000D_ (3.03 to 3.74)	0
Caribbean	2019	2021	APC	-0.73_x000D_ (-1.42 to -0.04)	0.039
Caribbean	1990	2021	AAPC	0.03_x000D_ (-0.05 to 0.11)	0.492
Central Asia	1990	1994	APC	0.21_x000D_ (0.12 to 0.31)	0
Central Asia	1994	2000	APC	0.04_x000D_ (-0.18 to 0.25)	0.729
Central Asia	2000	2005	APC	4.66_x000D_ (4.34 to 4.98)	0
Central Asia	2005	2010	APC	-1.02_x000D_ (-1.32 to -0.72)	0
Central Asia	2010	2015	APC	1.93_x000D_ (1.62 to 2.24)	0
Central Asia	2015	2021	APC	0.23_x000D_ (0.07 to 0.39)	0.009
Central Asia	1990	2021	AAPC	0.21_x000D_ (0.12 to 0.31)	0
Central Europe	1990	1995	APC	-0.86_x000D_ (-0.98 to -0.73)	0
Central Europe	1995	1999	APC	3.63_x000D_ (3.35 to 3.91)	0
Central Europe	1999	2005	APC	1.29_x000D_ (1.17 to 1.42)	0
Central Europe	2005	2010	APC	0.06_x000D_ (-0.11 to 0.23)	0.485
Central Europe	2010	2015	APC	0.57_x000D_ (0.39 to 0.74)	0
Central Europe	2015	2021	APC	0.05_x000D_ (-0.04 to 0.14)	0.269
Central Europe	1990	2021	AAPC	0.68_x000D_ (0.62 to 0.74)	0
Central Latin America	1990	1992	APC	18.66_x000D_ (16.88 to 20.47)	0
Central Latin America	1992	1995	APC	6.74_x000D_ (5.14 to 8.37)	0
Central Latin America	1995	2008	APC	0.88_x000D_ (0.78 to 0.97)	0
Central Latin America	2008	2021	APC	0.07_x000D_ (-0.01 to 0.15)	0.092
Central Latin America	1990	2021	AAPC	2.15_x000D_ (1.98 to 2.33)	0
Central Sub-Saharan Africa	1990	1996	APC	-0.91_x000D_ (-2.62 to 0.83)	0.284
Central Sub-Saharan Africa	1996	2000	APC	-12.85_x000D_ (-17.23 to -8.24)	0
Central Sub-Saharan Africa	2000	2005	APC	9.46_x000D_ (5.95 to 13.08)	0
Central Sub-Saharan Africa	2005	2018	APC	-1.04_x000D_ (-1.65 to -0.44)	0.002
Central Sub-Saharan Africa	2018	2021	APC	13.66_x000D_ (7.95 to 19.67)	0
Central Sub-Saharan Africa	1990	2021	AAPC	0.3_x000D_ (-0.69 to 1.31)	0.551
East Asia	1990	1994	APC	1.27_x000D_ (0.95 to 1.59)	0
East Asia	1994	2021	APC	-0.06_x000D_ (-0.08 to -0.05)	0
East Asia	1990	2021	AAPC	0.11_x000D_ (0.07 to 0.15)	0
Eastern Europe	1990	1994	APC	-2.41_x000D_ (-2.51 to -2.31)	0
Eastern Europe	1994	2000	APC	0.13_x000D_ (0.06 to 0.2)	0.002
Eastern Europe	2000	2004	APC	1.77_x000D_ (1.6 to 1.94)	0
Eastern Europe	2004	2011	APC	0.39_x000D_ (0.33 to 0.44)	0
Eastern Europe	2011	2014	APC	2.09_x000D_ (1.75 to 2.43)	0
Eastern Europe	2014	2021	APC	0.26_x000D_ (0.21 to 0.3)	0
Eastern Europe	1990	2021	AAPC	0.28_x000D_ (0.24 to 0.33)	0
Eastern Sub-Saharan Africa	1990	2000	APC	-0.63_x000D_ (-0.78 to -0.49)	0
Eastern Sub-Saharan Africa	2000	2005	APC	-0.65_x000D_ (-1.11 to -0.19)	0.009
Eastern Sub-Saharan Africa	2005	2010	APC	-3.51_x000D_ (-3.96 to -3.06)	0
Eastern Sub-Saharan Africa	2010	2019	APC	0.27_x000D_ (0.11 to 0.43)	0.002
Eastern Sub-Saharan Africa	2019	2021	APC	10.81_x000D_ (9.2 to 12.45)	0
Eastern Sub-Saharan Africa	1990	2021	AAPC	-0.63_x000D_ (-0.78 to -0.49)	0
High-income Asia Pacific	1990	1995	APC	-2.88_x000D_ (-3.84 to -1.9)	0
High-income Asia Pacific	1995	2000	APC	2.19_x000D_ (0.76 to 3.65)	0.005
High-income Asia Pacific	2000	2005	APC	-3.81_x000D_ (-5.16 to -2.44)	0
High-income Asia Pacific	2005	2016	APC	0.09_x000D_ (-0.26 to 0.44)	0.592
High-income Asia Pacific	2016	2021	APC	3.82_x000D_ (2.79 to 4.86)	0
High-income Asia Pacific	1990	2021	AAPC	-0.11_x000D_ (-0.5 to 0.28)	0.575
High-income North America	1990	1994	APC	-5.57_x000D_ (-6.86 to -4.27)	0
High-income North America	1994	2001	APC	-1.15_x000D_ (-1.87 to -0.42)	0.004
High-income North America	2001	2005	APC	-9.27_x000D_ (-11.21 to -7.28)	0
High-income North America	2005	2010	APC	6.29_x000D_ (4.84 to 7.76)	0
High-income North America	2010	2014	APC	30.52_x000D_ (27.72 to 33.38)	0
High-income North America	2014	2021	APC	-1.6_x000D_ (-2.17 to -1.03)	0
High-income North America	1990	2021	AAPC	1.82_x000D_ (1.32 to 2.32)	0
North Africa and Middle East	1990	2005	APC	-0.53_x000D_ (-0.57 to -0.49)	0
North Africa and Middle East	2005	2009	APC	4.5_x000D_ (4.01 to 5)	0
North Africa and Middle East	2009	2016	APC	1.04_x000D_ (0.88 to 1.2)	0
North Africa and Middle East	2016	2019	APC	2.67_x000D_ (1.7 to 3.64)	0
North Africa and Middle East	2019	2020	APC	18.49_x000D_ (NA to NA)	0
North Africa and Middle East	2020	2021	APC	0.27_x000D_ (NA to NA)	0
North Africa and Middle East	1990	2021	AAPC	1.36_x000D_ (NA to NA)	NA
Oceania	1990	1995	APC	-1.09_x000D_ (-1.34 to -0.84)	0
Oceania	1995	2011	APC	-0.45_x000D_ (-0.5 to -0.4)	0
Oceania	2011	2014	APC	-10.08_x000D_ (-11.08 to -9.06)	0
Oceania	2014	2021	APC	0.03_x000D_ (-0.12 to 0.18)	0.694
Oceania	1990	2021	AAPC	-1.42_x000D_ (-1.53 to -1.31)	0
South Asia	1990	2000	APC	-2.68_x000D_ (-2.92 to -2.43)	0
South Asia	2000	2005	APC	3.07_x000D_ (2.01 to 4.14)	0
South Asia	2005	2010	APC	-3.81_x000D_ (-4.8 to -2.81)	0
South Asia	2010	2014	APC	16.43_x000D_ (14.54 to 18.34)	0
South Asia	2014	2019	APC	3.85_x000D_ (2.79 to 4.93)	0
South Asia	2019	2021	APC	-0.04_x000D_ (-3.25 to 3.28)	0.981
South Asia	1990	2021	AAPC	1.57_x000D_ (1.17 to 1.96)	0
Southeast Asia	1990	1994	APC	-4.14_x000D_ (-4.51 to -3.77)	0
Southeast Asia	1994	2001	APC	-0.8_x000D_ (-1.01 to -0.6)	0
Southeast Asia	2001	2004	APC	5.84_x000D_ (4.56 to 7.14)	0
Southeast Asia	2004	2007	APC	2.36_x000D_ (1.12 to 3.61)	0.001
Southeast Asia	2007	2010	APC	4.11_x000D_ (2.85 to 5.38)	0
Southeast Asia	2010	2021	APC	1.52_x000D_ (1.44 to 1.6)	0
Southeast Asia	1990	2021	AAPC	0.98_x000D_ (0.78 to 1.18)	0
Southern Latin America	1990	1994	APC	-1.61_x000D_ (-1.73 to -1.49)	0
Southern Latin America	1994	2005	APC	-0.32_x000D_ (-0.34 to -0.29)	0
Southern Latin America	2005	2010	APC	0.31_x000D_ (0.2 to 0.43)	0
Southern Latin America	2010	2015	APC	-1.32_x000D_ (-1.43 to -1.2)	0
Southern Latin America	2015	2019	APC	1.57_x000D_ (1.38 to 1.76)	0
Southern Latin America	2019	2021	APC	0.61_x000D_ (0.23 to 0.98)	0.004
Southern Latin America	1990	2021	AAPC	-0.24_x000D_ (-0.29 to -0.2)	0
Southern Sub-Saharan Africa	1990	1994	APC	-9.42_x000D_ (-11.29 to -7.51)	0
Southern Sub-Saharan Africa	1994	2000	APC	-2.88_x000D_ (-4.3 to -1.44)	0.001
Southern Sub-Saharan Africa	2000	2005	APC	10.24_x000D_ (7.96 to 12.56)	0
Southern Sub-Saharan Africa	2005	2011	APC	-0.11_x000D_ (-1.57 to 1.37)	0.876
Southern Sub-Saharan Africa	2011	2015	APC	-12.98_x000D_ (-15.8 to -10.06)	0
Southern Sub-Saharan Africa	2015	2021	APC	2.09_x000D_ (0.96 to 3.24)	0.001
Southern Sub-Saharan Africa	1990	2021	AAPC	-1.67_x000D_ (-2.35 to -0.98)	0
Tropical Latin America	1990	1995	APC	-2.3_x000D_ (-2.67 to -1.94)	0
Tropical Latin America	1995	2000	APC	-6.84_x000D_ (-7.33 to -6.35)	0
Tropical Latin America	2000	2005	APC	12.22_x000D_ (11.63 to 12.82)	0
Tropical Latin America	2005	2014	APC	1.34_x000D_ (1.15 to 1.52)	0
Tropical Latin America	2014	2021	APC	0.05_x000D_ (-0.17 to 0.28)	0.616
Tropical Latin America	1990	2021	AAPC	0.74_x000D_ (0.6 to 0.89)	0
Western Europe	1990	1995	APC	-2.03_x000D_ (-2.22 to -1.85)	0
Western Europe	1995	1999	APC	8.19_x000D_ (7.73 to 8.66)	0
Western Europe	1999	2004	APC	1.58_x000D_ (1.31 to 1.86)	0
Western Europe	2004	2016	APC	0.25_x000D_ (0.19 to 0.31)	0
Western Europe	2016	2019	APC	2.01_x000D_ (1.14 to 2.89)	0
Western Europe	2019	2021	APC	-0.83_x000D_ (-1.67 to 0.02)	0.055
Western Europe	1990	2021	AAPC	1.18_x000D_ (1.06 to 1.3)	0
Western Sub-Saharan Africa	1990	1994	APC	3.47_x000D_ (2.94 to 4.01)	0
Western Sub-Saharan Africa	1994	2000	APC	1.44_x000D_ (1.07 to 1.81)	0
Western Sub-Saharan Africa	2000	2004	APC	-3.28_x000D_ (-4.07 to -2.48)	0
Western Sub-Saharan Africa	2004	2015	APC	-1.24_x000D_ (-1.37 to -1.12)	0
Western Sub-Saharan Africa	2015	2021	APC	3.7_x000D_ (3.41 to 3.99)	0
Western Sub-Saharan Africa	1990	2021	AAPC	0.55_x000D_ (0.4 to 0.7)	0
ASDR, age-standardized disability-adjusted life-years rate; CI, confidence interval

## Sheet: Table S12
Table S12 Temporal Joinpoint analysis of ASDR for female infertility in 21 regions, 1990-2021
Region	Segment.Start	Segment.End	Measure	Val_95CI	P val
Andean Latin America	1990	1995	APC	-12.09_x000D_ (-14.89 to -9.2)	0
Andean Latin America	1995	2004	APC	3.3_x000D_ (1.69 to 4.94)	0
Andean Latin America	2004	2011	APC	20.23_x000D_ (17.33 to 23.21)	0
Andean Latin America	2011	2019	APC	4.83_x000D_ (2.83 to 6.88)	0
Andean Latin America	2019	2021	APC	51_x000D_ (30.68 to 74.48)	0
Andean Latin America	1990	2021	AAPC	7.15_x000D_ (5.78 to 8.53)	0
Australasia	1990	1995	APC	0.5_x000D_ (0.38 to 0.62)	0
Australasia	1995	2001	APC	0.1_x000D_ (-0.1 to 0.29)	0.315
Australasia	2001	2004	APC	5_x000D_ (4.09 to 5.92)	0
Australasia	2004	2015	APC	0.2_x000D_ (0.13 to 0.26)	0
Australasia	2015	2019	APC	1.97_x000D_ (1.53 to 2.42)	0
Australasia	2019	2021	APC	-1.78_x000D_ (-2.63 to -0.91)	0.001
Australasia	1990	2021	AAPC	0.5_x000D_ (0.38 to 0.62)	0
Caribbean	1990	1995	APC	-0.71_x000D_ (-0.83 to -0.6)	0
Caribbean	1995	2000	APC	-0.02_x000D_ (-0.18 to 0.15)	0.822
Caribbean	2000	2006	APC	-1.2_x000D_ (-1.32 to -1.09)	0
Caribbean	2006	2015	APC	-0.01_x000D_ (-0.07 to 0.04)	0.599
Caribbean	2015	2019	APC	3.15_x000D_ (2.88 to 3.41)	0
Caribbean	2019	2021	APC	-0.79_x000D_ (-1.3 to -0.28)	0.005
Caribbean	1990	2021	AAPC	-0.01_x000D_ (-0.07 to 0.05)	0.782
Central Asia	1990	1994	APC	-5.15_x000D_ (-5.42 to -4.88)	0
Central Asia	1994	2000	APC	0.01_x000D_ (-0.19 to 0.21)	0.936
Central Asia	2000	2005	APC	4.35_x000D_ (4.05 to 4.64)	0
Central Asia	2005	2010	APC	-0.96_x000D_ (-1.24 to -0.68)	0
Central Asia	2010	2015	APC	1.89_x000D_ (1.6 to 2.18)	0
Central Asia	2015	2021	APC	0.19_x000D_ (0.04 to 0.34)	0.018
Central Asia	1990	2021	AAPC	0.19_x000D_ (0.1 to 0.28)	0
Central Europe	1990	1995	APC	-0.8_x000D_ (-0.92 to -0.68)	0
Central Europe	1995	1999	APC	3.37_x000D_ (3.09 to 3.65)	0
Central Europe	1999	2005	APC	1.28_x000D_ (1.16 to 1.41)	0
Central Europe	2005	2010	APC	0.07_x000D_ (-0.11 to 0.24)	0.429
Central Europe	2010	2015	APC	0.57_x000D_ (0.4 to 0.75)	0
Central Europe	2015	2021	APC	0_x000D_ (-0.09 to 0.09)	0.974
Central Europe	1990	2021	AAPC	0.65_x000D_ (0.59 to 0.71)	0
Central Latin America	1990	1992	APC	18.31_x000D_ (16.65 to 19.99)	0
Central Latin America	1992	1995	APC	6.63_x000D_ (5.14 to 8.15)	0
Central Latin America	1995	2008	APC	0.87_x000D_ (0.78 to 0.95)	0
Central Latin America	2008	2021	APC	0.06_x000D_ (-0.02 to 0.13)	0.113
Central Latin America	1990	2021	AAPC	2.12_x000D_ (1.95 to 2.28)	0
Central Sub-Saharan Africa	1990	1996	APC	-0.92_x000D_ (-2.6 to 0.8)	0.274
Central Sub-Saharan Africa	1996	2000	APC	-12.57_x000D_ (-16.89 to -8.02)	0
Central Sub-Saharan Africa	2000	2005	APC	9.33_x000D_ (5.88 to 12.89)	0
Central Sub-Saharan Africa	2005	2018	APC	-0.98_x000D_ (-1.57 to -0.39)	0.003
Central Sub-Saharan Africa	2018	2021	APC	13.25_x000D_ (7.65 to 19.13)	0
Central Sub-Saharan Africa	1990	2021	AAPC	0.32_x000D_ (-0.66 to 1.31)	0.526
East Asia	1990	1994	APC	1.53_x000D_ (1.23 to 1.83)	0
East Asia	1994	2021	APC	-0.06_x000D_ (-0.08 to -0.05)	0
East Asia	1990	2021	AAPC	0.14_x000D_ (0.1 to 0.18)	0
Eastern Europe	1990	1994	APC	-2.42_x000D_ (-2.54 to -2.3)	0
Eastern Europe	1994	2000	APC	0.1_x000D_ (0.02 to 0.19)	0.023
Eastern Europe	2000	2005	APC	1.54_x000D_ (1.41 to 1.66)	0
Eastern Europe	2005	2010	APC	0.17_x000D_ (0.04 to 0.29)	0.011
Eastern Europe	2010	2015	APC	1.56_x000D_ (1.43 to 1.68)	0
Eastern Europe	2015	2021	APC	0.13_x000D_ (0.07 to 0.2)	0.001
Eastern Europe	1990	2021	AAPC	0.25_x000D_ (0.21 to 0.29)	0
Eastern Sub-Saharan Africa	1990	2000	APC	-2.06_x000D_ (-2.18 to -1.95)	0
Eastern Sub-Saharan Africa	2000	2005	APC	-0.6_x000D_ (-1.08 to -0.13)	0.016
Eastern Sub-Saharan Africa	2005	2010	APC	-3.45_x000D_ (-3.91 to -2.98)	0
Eastern Sub-Saharan Africa	2010	2019	APC	0.22_x000D_ (0.06 to 0.39)	0.011
Eastern Sub-Saharan Africa	2019	2021	APC	10.51_x000D_ (8.85 to 12.21)	0
Eastern Sub-Saharan Africa	1990	2021	AAPC	-0.62_x000D_ (-0.77 to -0.48)	0
High-income Asia Pacific	1990	1995	APC	-2.8_x000D_ (-3.72 to -1.88)	0
High-income Asia Pacific	1995	2000	APC	2.13_x000D_ (0.77 to 3.51)	0.004
High-income Asia Pacific	2000	2005	APC	-3.71_x000D_ (-4.99 to -2.41)	0
High-income Asia Pacific	2005	2016	APC	0.06_x000D_ (-0.27 to 0.39)	0.707
High-income Asia Pacific	2016	2021	APC	3.66_x000D_ (2.68 to 4.64)	0
High-income Asia Pacific	1990	2021	AAPC	-0.13_x000D_ (-0.49 to 0.24)	0.493
High-income North America	1990	1994	APC	-5.58_x000D_ (-6.85 to -4.29)	0
High-income North America	1994	2001	APC	-1.29_x000D_ (-2 to -0.58)	0.002
High-income North America	2001	2005	APC	-9.29_x000D_ (-11.2 to -7.33)	0
High-income North America	2005	2010	APC	6.13_x000D_ (4.7 to 7.57)	0
High-income North America	2010	2014	APC	30.45_x000D_ (27.69 to 33.27)	0
High-income North America	2014	2021	APC	-1.73_x000D_ (-2.29 to -1.17)	0
High-income North America	1990	2021	AAPC	1.72_x000D_ (1.23 to 2.21)	0
North Africa and Middle East	1990	2005	APC	-0.71_x000D_ (-0.74 to -0.68)	0
North Africa and Middle East	2005	2009	APC	4.55_x000D_ (4.16 to 4.95)	0
North Africa and Middle East	2009	2016	APC	1.04_x000D_ (0.91 to 1.16)	0
North Africa and Middle East	2016	2019	APC	2.5_x000D_ (1.73 to 3.27)	0
North Africa and Middle East	2019	2020	APC	17.9_x000D_ (NA to NA)	0
North Africa and Middle East	2020	2021	APC	0.16_x000D_ (NA to NA)	0
North Africa and Middle East	1990	2021	AAPC	1.24_x000D_ (NA to NA)	NA
Oceania	1990	1995	APC	-1.09_x000D_ (-1.37 to -0.81)	0
Oceania	1995	2011	APC	-0.46_x000D_ (-0.51 to -0.4)	0
Oceania	2011	2014	APC	-9.7_x000D_ (-10.84 to -8.55)	0
Oceania	2014	2021	APC	0.06_x000D_ (-0.11 to 0.23)	0.446
Oceania	1990	2021	AAPC	-1.38_x000D_ (-1.51 to -1.25)	0
South Asia	1990	2000	APC	-2.54_x000D_ (-2.78 to -2.31)	0
South Asia	2000	2005	APC	3.07_x000D_ (2.08 to 4.07)	0
South Asia	2005	2010	APC	-3.89_x000D_ (-4.82 to -2.95)	0
South Asia	2010	2014	APC	15.38_x000D_ (13.63 to 17.17)	0
South Asia	2014	2019	APC	4.04_x000D_ (3.04 to 5.05)	0
South Asia	2019	2021	APC	-0.08_x000D_ (-3.1 to 3.03)	0.955
South Asia	1990	2021	AAPC	1.51_x000D_ (1.14 to 1.88)	0
Southeast Asia	1990	1994	APC	-4.19_x000D_ (-4.59 to -3.78)	0
Southeast Asia	1994	2001	APC	-0.7_x000D_ (-0.92 to -0.47)	0
Southeast Asia	2001	2004	APC	6_x000D_ (4.59 to 7.42)	0
Southeast Asia	2004	2007	APC	2.21_x000D_ (0.85 to 3.59)	0.003
Southeast Asia	2007	2010	APC	3.68_x000D_ (2.3 to 5.08)	0
Southeast Asia	2010	2021	APC	1.55_x000D_ (1.46 to 1.64)	0
Southeast Asia	1990	2021	AAPC	0.97_x000D_ (0.74 to 1.19)	0
Southern Latin America	1990	1994	APC	-1.47_x000D_ (-1.59 to -1.36)	0
Southern Latin America	1994	2005	APC	-0.37_x000D_ (-0.4 to -0.34)	0
Southern Latin America	2005	2010	APC	0.32_x000D_ (0.2 to 0.43)	0
Southern Latin America	2010	2015	APC	-1.3_x000D_ (-1.42 to -1.19)	0
Southern Latin America	2015	2019	APC	1.6_x000D_ (1.41 to 1.78)	0
Southern Latin America	2019	2021	APC	0.44_x000D_ (0.08 to 0.81)	0.02
Southern Latin America	1990	2021	AAPC	-0.25_x000D_ (-0.29 to -0.21)	0
Southern Sub-Saharan Africa	1990	1994	APC	-9.36_x000D_ (-11.14 to -7.54)	0
Southern Sub-Saharan Africa	1994	2000	APC	-2.9_x000D_ (-4.26 to -1.53)	0
Southern Sub-Saharan Africa	2000	2005	APC	10.06_x000D_ (7.89 to 12.27)	0
Southern Sub-Saharan Africa	2005	2011	APC	-0.1_x000D_ (-1.49 to 1.32)	0.883
Southern Sub-Saharan Africa	2011	2015	APC	-13.1_x000D_ (-15.79 to -10.33)	0
Southern Sub-Saharan Africa	2015	2021	APC	2.08_x000D_ (1 to 3.17)	0.001
Southern Sub-Saharan Africa	1990	2021	AAPC	-1.71_x000D_ (-2.36 to -1.05)	0
Tropical Latin America	1990	1995	APC	-2.72_x000D_ (-3.08 to -2.35)	0
Tropical Latin America	1995	2000	APC	-6.8_x000D_ (-7.29 to -6.3)	0
Tropical Latin America	2000	2005	APC	11.91_x000D_ (11.32 to 12.51)	0
Tropical Latin America	2005	2014	APC	1.36_x000D_ (1.17 to 1.55)	0
Tropical Latin America	2014	2021	APC	0.04_x000D_ (-0.19 to 0.26)	0.722
Tropical Latin America	1990	2021	AAPC	0.64_x000D_ (0.49 to 0.78)	0
Western Europe	1990	1995	APC	-2.03_x000D_ (-2.22 to -1.84)	0
Western Europe	1995	1999	APC	8_x000D_ (7.54 to 8.47)	0
Western Europe	1999	2004	APC	1.6_x000D_ (1.32 to 1.87)	0
Western Europe	2004	2016	APC	0.24_x000D_ (0.18 to 0.3)	0
Western Europe	2016	2019	APC	1.86_x000D_ (0.98 to 2.75)	0
Western Europe	2019	2021	APC	-0.84_x000D_ (-1.7 to 0.02)	0.056
Western Europe	1990	2021	AAPC	1.14_x000D_ (1.02 to 1.26)	0
Western Sub-Saharan Africa	1990	1994	APC	3.3_x000D_ (2.8 to 3.8)	0
Western Sub-Saharan Africa	1994	2000	APC	1.38_x000D_ (1.03 to 1.73)	0
Western Sub-Saharan Africa	2000	2004	APC	-3.19_x000D_ (-3.94 to -2.44)	0
Western Sub-Saharan Africa	2004	2015	APC	-1.2_x000D_ (-1.32 to -1.09)	0
Western Sub-Saharan Africa	2015	2021	APC	3.75_x000D_ (3.48 to 4.02)	0
Western Sub-Saharan Africa	1990	2021	AAPC	0.55_x000D_ (0.41 to 0.69)	0
ASDR, age-standardized disability-adjusted life-years rate; CI, confidence interval
